# Supplementary material for: Unraveling Genetic Variation and Inheritance Patterns in Newly Developed Maize Hybrids for Improving Late Wilt Disease Resistance and Agronomic Performance Under Artificial Inoculation Conditions
Source: Life (Basel). 2024 Dec 5;14(12):1609. doi: 10.3390/life14121609 (PMC11677832; doi:10.3390/life14121609)
Supplement: Supplementary file 1 [file life-14-01609-s001.zip]

Archive with 1 entries (1 files):
- life-3350986-supplementary.pdf
